# Supplementary material for: Effects of mesenchymal stem cells on solid tumor metastasis in experimental cancer models: a systematic review and meta-analysis
Source: J Transl Med. 2018 Apr 27;16:113. doi: 10.1186/s12967-018-1484-9 (PMC5924448; doi:10.1186/s12967-018-1484-9)
Supplement: Supplementary file 1 — Additional file 1: Table S1. The detail characteristics of all the publications included. [file 12967_2018_1484_MOESM1_ESM.xlsx]

## Sheet: Sheet1
Reference number	Author (year)	Country/region	Animal species/strain	Animal gender	Cancer type	Route of cancer cell administration	Source of MSC	Cancer cell/MSC dose ratio	Route of MSC administration	Timing of MSC administration	Metastasis estimation method	Metastasis site	Over all survival	Study length (day)	MSC passages	MSC multi-lineage differentiation	Tumor tropism	Effect on tumor metastasis	Data could be extracted
1	Karnoub 2007	USA	nude mice	female	breast cancer	Orthotopic	human bone marrow	0.3	Orthotopic admixture	co-implantation	fluorescence microscopy	lung	no	81	4-8	no	unclear	promote	yes
2	Zhang 2013	USA	NIH-bg-nu-Xid mice	female	breast cancer	Orthotopic	unclear	1	Orthotopic admixture	co-implantation	fluorescence microscopy	lung, bone	no	56	unclear	no	unclear	promote	yes
3	Waghray 2016	Michigan	nude mice	unclear	pancreatic cancer	tail vein injection	primary human pancreatic cancer	1	tail vein injection	co-injection	histological evaluation	liver	no	42	unclear	yes	unclear	promote	yes
4	Chaturvedi 2013	USA	nude mice	unclear	breast cancer	Orthotopic	human bone marrow	1	Orthotopic admixture	co-implantation	histological evaluation, PCR	lung, lymph node	no	56	unclear	no	yes	promote	yes
5	Yan 2012	China	nude mice	male	hepatocellular carcinoma	Orthotopic	cancer	1	Orthotopic admixture	co-implantation	histological evaluation	lung	no	49	unclear	no	unclear	promote	yes
6	Goldstein 2010	USA	nude mice	female	breast cancer	Orthotopic	human bone marrow	3	Subcutaneous	co-implantation	bioluminescence	bone, lung, liver	no	70	unclear	yes	yes	promote	yes
7	Wang 2012	Taiwan	nude mice	male	lung adenocarcinoma	Subcutaneous	human bone marrow	0.1	Subcutaneous	co-implantation	bioluminescence	lung	no	58	unclear	no	unclear	inhibit	yes
8	Luo 2013	USA	nude mice	male	prostate cancer	Orthotopic	human bone marrow	10	Orthotopic admixture	co-implantation	bioluminescence	total	no	42	unclear	no	yes	promote	yes
9	Gonzalez 2017	USA	nude mice	unclear	breast cancer	Orthotopic	human bone marrow	1	Orthotopic admixture	co-implantation	bioluminescence	lung, total	no	47	20	yes	unclear	promote	yes
10	Xu 2009	China	nude mice	male	osteosarcoma	Orthotopic	human bone marrow	10	tail vein injection	followed injection (4w)	histological evaluation	lung	no	56	unclear	no	yes	promote	yes
11	Castellone 2013	Finland	nude mice	female	papillary thyroid cancer	Subcutaneous	human bone marrow	unclear	Subcutaneous	co-implantation	bioluminescence	total	no	unclear	unclear	no	unclear	promote	no
12	Shangguan 2012	USA	nude mice	unclear	breast cancer	Orthotopic	human bone marrow	1	Orthotopic admixture	co-implantation	histological evaluation	lung	no	60	unclear	yes	yes	promote	yes
13	Shinagawa 2012	Japan	nude mice	female	colon cancer	Orthotopic	human bone marrow	0.5	Orthotopic admixture	co-injection	fluorescence microscopy	liver	yes	42	unclear	yes	yes	promote	yes
14	Shinagawa 2010	Japan	nude mice	female	colon cancer	Orthotopic	human bone marrow	0.5	Orthotopic admixture	co-injection	fluorescence microscopy	liver	yes	42	unclear	no	yes	promote	yes
15	Ljujic 2013	Serbia	nude mice	female	breast cancer	Orthotopic	blood	0.02	tail vein injection	co-injection	histological evaluation	lung, liver	no	35	unclear	yes	yes	promote	yes
16	Lacerda 2015	USA	nude mice	female	breast cancer	Orthotopic	human bone marrow	9	Orthotopic admixture,MSC-CM	co-injection	bioluminescence	skin	yes	48	unclear	no	unclear	promote	yes
17	Wang 2015	China	nude mice	male	cholangiocarcinoma	Orthotopic	human umbilical cord blood	3	Orthotopic admixture	co-implantation	bioluminescence	liver	no	30	3-8	yes	yes	promote	no
18	Mi 2011	USA	nude mice	female	breast cancer	Orthotopic	unclear	1	Orthotopic admixture	co-implantation	bioluminescence	lung, liver	no	48	unclear	no	unclear	promote	no
19	Akay 2009	Germany	C3H/HE	unclear	melanoma	Orthotopic	mice bone marrow	1	Orthotopic admixture	co-injection	fluorescence microscopy	total	no	28	unclear	yes	unclear	promote	yes
20	Zhang 2015	China	C57 BL/6 mice	male	melanoma	tail vein injection	mice bone marrow	0.4	tail vein injection	followed injection (0,1,2w)	fluorescence microscopy	lung	yes	35	3	no	unclear	inhibit	yes
21	Meleshina 2015	Russia	nude mice	female	breast cancer	tail vein injection	human bone marrow	1	tail vein injection	followed injection(10d)	fluorescence microscopy	lung	no	48	3-4	no	yes	inhibit	yes
22	Camet 2015	Belgium	C57 BL/6 mice	female	lung cancer	tail vein injection	mice bone marrow	0.2	tail vein injection	co-injection	bioluminescence	total	no	35	unclear	no	unclear	promote	yes
23	Keramidas 2013	France	nude mice	female	mammary adenocarcinoma	tail vein injection	human bone marrow	2	tail vein injection	followed injection(4d)	bioluminescence	lung	no	10	unclear	yes	unclear	inhibit	yes
24	Albarenque 2011	Ireland	nude mice	female	breast cancer	Orthotopic	human and mice bone marrow	50	tail vein injection	followed injection(3w)	histological evaluation	lung, liver	no	49	3-5	yes	unclear	promote	yes
25	Li 2010	China	nude mice	unclear	hepatocellular carcinoma	Subcutaneous	human bone marrow	1	tail vein injection	followed injection(3d)	histological evaluation	lung	no	35	5-8	no	yes	inhibit	yes
26	Djouad 2006	France	nude mice	unclear	renal adenocarcinoma	tail vein injection	mice bone marrow	1	tail vein injection	co-injection	histological evaluation	lung	no	35	unclear	no	unclear	inhibit	yes
27	Sun 2009	Korea	nude mice	female	breast cancer	Orthotopic	human umbilical cords blood and adipose tissue	1	Orthotopic admixture,tail vein injection	co-injection,followed injection(22d)	fluorescence microscopy	lung	no	35	unclear	no	yes	inhibit	yes
28	Xue 2015	China	nude mice	unclear	gastric adenocarcinoma	Subcutaneous	human bone marrow	12.5	Subcutaneous	co-injection	histological evaluation	liver	no	56	5	yes	unclear	promote	yes
29	Ma 2015	China	nude mice	female	breast cancer	Orthotopic	human umbilical cords blood	10	tail vein injection	followed injection(0,2w)	histological evaluation	lung	no	42	4-6	no	unclear	promote	yes
30	Lin 2013	Taiwan	nude mice	male	colon cancer	tail vein injection	human bone marrow	1	tail vein injection	co-injection	fluorescence microscopy	lung	no	56	unclear	yes	unclear	promote	yes
31	Souza 2016	Brazil	C57 BL/6 mice	female	melanoma	tail vein injection	mice bone marrow	0.5	tail vein injection	followed injection(2,6,10,14d)	bioluminescence	lung	no	17	7	yes	unclear	promote	yes
32	kamat 2015	Switzerland	nude mice	unclear	breast cancer	Orthotopic	human adipose tissue	1.25 and 12.5	Orthotopic admixture	co-injection	fluorescence microscopy	lung	no	42	unclear	no	unclear	promote	yes
33	Kitayama 2014	Japan	nude mice	female	gastric cancer	Intraperitoneal injection	human peritoneal lavages or ascites	1	Intraperitoneal injection	co-injection	fluorescence microscopy	peritoneal	no	21	unclear	yes	unclear	promote	yes
34	Ke 2013	USA	nude mice	female	breast cancer	Orthotopic	mice bone marrow	1	Orthotopic admixture	co-injection	fluorescence microscopy	lung	no	21	unclear	no	unclear	promote	yes
35	Szebeni 2012	Hungary	nude mice	female	breast cancer	Orthotopic	mice bone marrow	0.01	Orthotopic admixture	co-injection	fluorescence microscopy	lung	no	40	unclear	yes	unclear	promote	yes
36	Tsukamoto 2011	Japan	Fischer 344 rat	unclear	osteosarcoma	Subcutaneous	rat bone marrow	1	Subcutaneous,tail vein injection	co-injection,followed injection(3,5w)	histological evaluation	lung	no	63	unclear	no	unclear	promote	yes
37	Yang 2014	China	nude mice	female	esophageal carcinoma	Subcutaneous	human umbilical cord blood	1	Subcutaneous	co-injection	histological evaluation	lymph node	no	44	4-8	yes	unclear	promote	yes
38	Li 2012	China	nude mice	unclear	hepatocellular carcinoma	Orthotopic	human bone marrow	1	tail vein injection	followed injection(15-35d)	histological evaluation	lung	no	35	5-8	no	yes	inhibit	yes
39	Zhang 2013	China	nude mice	male	osteosarcoma	tail vein injection	unclear	1	tail vein injection	co-injection	histological evaluation	lung	no	42	3-6	no	unclear	promote	yes
40	Zhang 2014	China	SD rat	male	osteosarcoma	Orthotopic, tail vein injection	rat bone marrow	1	tail vein injection	co-injection	histological evaluation	lung	no	35	3	no	unclear	promote	yes
41	Avril 2015	France	nude mice	female	osteosarcoma	Orthotopic	human bone marrow	4	Orthotopic admixture	co-implantation	bioluminescence	lung	no	34	unclear	yes	unclear	inhibit	yes
42	Jordan 2014	USA	nude mice	female	Exing's sarcoma	Orthotopic	rat bone marrow	1	tail vein injection	followed injection(1,2,3w)	bioluminescence	lung	no	21	3	no	yes	inhibit	yes
Reference
[1] Karnoub AE, Dash AB, Vo AP, Sullivan A, Brooks MW, Bell GW, et al. Mesenchymal stem cells within tumour stroma promote breast cancer metastasis. Nature 2007;449:557-63.
[2] Zhang XH, Jin X, Malladi S, Zou Y, Wen YH, Brogi E, et al. Selection of bone metastasis seeds by mesenchymal signals in the primary tumor stroma. Cell 2013;154:1060-73.
[3] Waghray M, Yalamanchili M, Dziubinski M, Zeinali M, Erkkinen M, Yang H, et al. GM-CSF Mediates Mesenchymal-Epithelial Cross-talk in Pancreatic Cancer. Cancer Discov 2016;6:886-99.
[4] Chaturvedi P, Gilkes DM, Wong CC, Luo W, Zhang H, Wei H, et al. Hypoxia-inducible factor-dependent breast cancer-mesenchymal stem cell bidirectional signaling promotes metastasis. J Clin Invest 2013;123:189-205.
[5] Yan XL, Jia YL, Chen L, Zeng Q, Zhou JN, Fu CJ, et al. Hepatocellular carcinoma-associated mesenchymal stem cells promote hepatocarcinoma progression: role of the S100A4-miR155-SOCS1-MMP9 axis. Hepatology 2013;57:2274-86.
[6] Goldstein RH, Reagan MR, Anderson K, Kaplan DL, Rosenblatt M. Human bone marrow-derived MSCs can home to orthotopic breast cancer tumors and promote bone metastasis. Cancer Res 2010;70:10044-50.
[7] Wang ML, Pan CM, Chiou SH, Chen WH, Chang HY, Lee OK, et al. Oncostatin m modulates the mesenchymal-epithelial transition of lung adenocarcinoma cells by a mesenchymal stem cell-mediated paracrine effect. Cancer Res 2012;72:6051-64.
[8] Luo J, Ok LS, Liang L, Huang CK, Li L, Wen S, et al. Infiltrating bone marrow mesenchymal stem cells increase prostate cancer stem cell population and metastatic ability via secreting cytokines to suppress androgen receptor signaling. Oncogene 2014;33:2768-78.
[9] Gonzalez ME, Martin EE, Anwar T, Arellano-Garcia C, Medhora N, Lama A, et al. Mesenchymal Stem Cell-Induced DDR2 Mediates Stromal-Breast Cancer Interactions and Metastasis Growth. Cell Rep 2017;18:1215-1228.
[10] Xu WT, Bian ZY, Fan QM, Li G, Tang TT. Human mesenchymal stem cells (hMSCs) target osteosarcoma and promote its growth and pulmonary metastasis. Cancer Lett 2009;281:32-41.
[11] Castellone MD, Laatikainen LE, Laurila JP, Langella A, Hematti P, Soricelli A, et al. Brief report: Mesenchymal stromal cell atrophy in coculture increases aggressiveness of transformed cells. Stem Cells 2013;31:1218-23.
[12] Shangguan L, Ti X, Krause U, Hai B, Zhao Y, Yang Z, et al. Inhibition of TGF-beta/Smad signaling by BAMBI blocks differentiation of human mesenchymal stem cells to carcinoma-associated fibroblasts and abolishes their protumor effects. Stem Cells 2012;30:2810-9.
[13] Shinagawa K, Kitadai Y, Tanaka M, Sumida T, Onoyama M, Ohnishi M, et al. Stroma-directed imatinib therapy impairs the tumor-promoting effect of bone marrow-derived mesenchymal stem cells in an orthotopic transplantation model of colon cancer. Int J Cancer 2013;132:813-23.
[14] Shinagawa K, Kitadai Y, Tanaka M, Sumida T, Kodama M, Higashi Y, et al. Mesenchymal stem cells enhance growth and metastasis of colon cancer. Int J Cancer 2010;127:2323-33.
[15] Ljujic B, Milovanovic M, Volarevic V, Murray B, Bugarski D, Przyborski S, et al. Human mesenchymal stem cells creating an immunosuppressive environment and promote breast cancer in mice. Sci Rep 2013;3:2298.
[16] Lacerda L, Debeb BG, Smith D, Larson R, Solley T, Xu W, et al. Mesenchymal stem cells mediate the clinical phenotype of inflammatory breast cancer in a preclinical model. Breast Cancer Res 2015;17:42.
[17] Wang W, Zhong W, Yuan J, Yan C, Hu S, Tong Y, et al. Involvement of Wnt/beta-catenin signaling in the mesenchymal stem cells promote metastatic growth and chemoresistance of cholangiocarcinoma. Oncotarget 2015;6:42276-89.
[18] Mi Z, Bhattacharya SD, Kim VM, Guo H, Talbot LJ, Kuo PC. Osteopontin promotes CCL5-mesenchymal stromal cell-mediated breast cancer metastasis. Carcinogenesis 2011;32:477-87.
[19] Akay I, Oxmann D, Helfenstein A, Mentlein R, Schunke M, Hassenpflug J, et al. Tumor risk by tissue engineering: cartilaginous differentiation of mesenchymal stem cells reduces tumor growth. Osteoarthritis Cartilage 2010;18:389-96.
[20] Zhang L, Su XS, Ye JS, Wang YY, Guan Z, Yin YF. Bone marrow mesenchymal stem cells suppress metastatic tumor development in mouse by modulating immune system. Stem Cell Res Ther 2015;6:45.
[21] Meleshina AV, Cherkasova EI, Shirmanova MV, Klementieva NV, Kiseleva EV, Snopova Lcapital VE C, et al. Influence of mesenchymal stem cells on metastasis development in mice in vivo. Stem Cell Res Ther 2015;6:15.
[22] Carnet O, Lecomte J, Masset A, Primac I, Durre T, Maertens L, et al. Mesenchymal Stem Cells Shed Amphiregulin at the Surface of Lung Carcinoma Cells in a Juxtacrine Manner. Neoplasia 2015;17:552-63.
[23] Keramidas M, de Fraipont F, Karageorgis A, Moisan A, Persoons V, Richard MJ, et al. The dual effect of mesenchymal stem cells on tumour growth and tumour angiogenesis. Stem Cell Res Ther 2013;4:41.
[24] Albarenque SM, Zwacka RM, Mohr A. Both human and mouse mesenchymal stem cells promote breast cancer metastasis. Stem Cell Res 2011;7:163-71.
[25] Li GC, Ye QH, Xue YH, Sun HJ, Zhou HJ, Ren N, et al. Human mesenchymal stem cells inhibit metastasis of a hepatocellular carcinoma model using the MHCC97-H cell line. Cancer Sci 2010;101:2546-53.
[26] Djouad F, Bony C, Apparailly F, Louis-Plence P, Jorgensen C, Noel D. Earlier onset of syngeneic tumors in the presence of mesenchymal stem cells. Transplantation 2006;82:1060-6.
[27] Sun B, Roh KH, Park JR, Lee SR, Park SB, Jung JW, et al. Therapeutic potential of mesenchymal stromal cells in a mouse breast cancer metastasis model. Cytotherapy 2009;11:289-98, 1 p following 298.
[28] Xue Z, Wu X, Chen X, Liu Y, Wang X, Wu K, et al. Mesenchymal stem cells promote epithelial to mesenchymal transition and metastasis in gastric cancer though paracrine cues and close physical contact. J Cell Biochem 2015;116:618-27.
[29] Ma F, Chen D, Chen F, Chi Y, Han Z, Feng X, et al. Human Umbilical Cord Mesenchymal Stem Cells Promote Breast Cancer Metastasis by Interleukin-8- and Interleukin-6-Dependent Induction of CD44(+)/CD24(-) Cells. Cell Transplant 2015;24:2585-99.
[30] Lin JT, Wang JY, Chen MK, Chen HC, Chang TH, Su BW, et al. Colon cancer mesenchymal stem cells modulate the tumorigenicity of colon cancer through interleukin 6. Exp Cell Res 2013;319:2216-29.
[31] Souza LE, Almeida DC, Yaochite JN, Covas DT, Fontes AM. Intravenous administration of bone marrow-derived multipotent mesenchymal stromal cells enhances the recruitment of CD11b(+) myeloid cells to the lungs and facilitates B16-F10 melanoma colonization. Exp Cell Res 2016;345:141-9.
[32] Kamat P, Schweizer R, Kaenel P, Salemi S, Calcagni M, Giovanoli P, et al. Human Adipose-Derived Mesenchymal Stromal Cells May Promote Breast Cancer Progression and Metastatic Spread. Plast Reconstr Surg 2015;136:76-84.
[33] Kitayama J, Emoto S, Yamaguchi H, Ishigami H, Watanabe T. CD90+ mesothelial-like cells in peritoneal fluid promote peritoneal metastasis by forming a tumor permissive microenvironment. PLoS One 2014;9:e86516.
[34] Ke CC, Liu RS, Suetsugu A, Kimura H, Ho JH, Lee OK, et al. In vivo fluorescence imaging reveals the promotion of mammary tumorigenesis by mesenchymal stromal cells. PLoS One 2013;8:e69658.
[35] Szebeni GJ, Kriston-Pal E, Blazso P, Katona RL, Novak J, Szabo E, et al. Identification of galectin-1 as a critical factor in function of mouse mesenchymal stromal cell-mediated tumor promotion. PLoS One 2012;7:e41372.
[36] Tsukamoto S, Honoki K, Fujii H, Tohma Y, Kido A, Mori T, et al. Mesenchymal stem cells promote tumor engraftment and metastatic colonization in rat osteosarcoma model. Int J Oncol 2012;40:163-9.
[37] Yang X, Li Z, Ma Y, Gao J, Liu S, Gao Y, et al. Human umbilical cord mesenchymal stem cells promote carcinoma growth and lymph node metastasis when co-injected with esophageal carcinoma cells in nude mice. Cancer Cell Int 2014;14:93.
[38] Li GC, Ye QH, Dong QZ, Ren N, Jia HL, Qin LX. Mesenchymal stem cells seldomly fuse with hepatocellular carcinoma cells and are mainly distributed in the tumor stroma in mouse models. Oncol Rep 2013;29:713-9.
[39] Zhang P, Dong L, Yan K, Long H, Yang TT, Dong MQ, et al. CXCR4-mediated osteosarcoma growth and pulmonary metastasis is promoted by mesenchymal stem cells through VEGF. Oncol Rep 2013;30:1753-61.
[40] Zhang P, Dong L, Long H, Yang TT, Zhou Y, Fan QY, et al. Homologous mesenchymal stem cells promote the emergence and growth of pulmonary metastases of the rat osteosarcoma cell line UMR-106. Oncol Lett 2014;8:127-132.
[41] Avril P, Le Nail LR, Brennan MA, Rosset P, De Pinieux G, Layrolle P, et al. Mesenchymal stem cells increase proliferation but do not change quiescent state of osteosarcoma cells: Potential implications according to the tumor resection status. J Bone Oncol 2016;5:5-14.
[42] Hayes-Jordan A, Wang YX, Walker P, Cox CS. Mesenchymal Stromal Cell Dependent Regression of Pulmonary Metastasis from Ewing's. Front Pediatr 2014;2:44.
